# Supplementary material for: Investigation of SARS-CoV-2 Infection among Companion Animals in Households with Confirmed Human COVID-19 Cases
Source: Pathogens. 2024 Jun 1;13(6):466. doi: 10.3390/pathogens13060466 (PMC11206992; doi:10.3390/pathogens13060466)
Supplement: Supplementary file 1 [file pathogens-13-00466-s001.zip]

Archive with 1 entries (1 files):
- pathogens-3001942-supplementary.pdf
